# Supplementary material for: Host–virus interactions during infection with a wild-type ILTV strain or a glycoprotein G deletion mutant ILTV vaccine strain in an ex vivo system
Source: Microbiol Spectr. 2025 Jan 13;13(2):e01183-24. doi: 10.1128/spectrum.01183-24 (PMC11792554; doi:10.1128/spectrum.01183-24)
Supplement: Tables S3 to S6 — Datasets of upregulated and downregulated genes. [file spectrum.01183-24-s0002.xlsx]

## Sheet: Dataset S3
Table S3: Genes significatly upregulated (Padj <0.01 log2FC ≥ 1) in the CSW-1 ILTV inoculated TOCs compared to Mock inoculated TOCs at 24 hours post inoculation.
Gene ID	Base mean	log2(FC)	StdErr	Wald-Stats	Pvalue	Padj	Chromosome	Start	End	Strand
ENSGALG00000036511	74.3344	3.16534	0.286369	11.0533	2.11201e-28	5.54685e-25	10	1492674	1499114	-
ENSGALG00000036258	174.945	3.14448	0.278632	11.2854	1.54875e-29	6.10129e-26	1	167019706	167023223	+
ENSGALG00000039587	146.173	2.96311	0.251087	11.8011	3.8516e-32	2.02312e-28	3	15796599	15900738	+
ENSGALG00000005360	1261.29	2.85154	0.292849	9.73723	2.09172e-22	2.19742e-19	19	8243834	8262292	-
ENSGALG00000021340	1141.36	2.66516	0.23816	11.1906	4.53116e-29	1.42804e-25	Z	9225474	9236423	-
ENSGALG00000023824	1719.26	2.60066	0.20556	12.6516	1.09646e-36	8.63903e-33	6	19996151	20008824	+
ENSGALG00000006775	7742.17	2.44927	0.243964	10.0395	1.02195e-23	1.34199e-20	20	10367591	10377566	+
ENSGALG00000007160	409.137	2.35818	0.266138	8.86075	7.94757e-19	5.44512e-16	4	9504322	9521047	+
ENSGALG00000001883	424.567	2.34438	0.257113	9.11811	7.64432e-20	5.73615e-17	18	4308785	4315058	+
ENSGALG00000007158	724.938	2.2064	0.236582	9.32615	1.09785e-20	9.61102e-18	14	9342201	9344743	+
ENSGALG00000054778	25.1221	2.14983	0.288967	7.43971	1.00905e-13	3.6978e-11	2	69028548	69029754	+
ENSGALG00000016361	1352.55	2.05323	0.193224	10.6261	2.25241e-26	3.54935e-23	3	91782223	91783324	-
ENSGALG00000028520	113897	2.01095	0.214904	9.35743	8.16988e-21	7.573e-18	3	15683583	15685913	+
ENSGALG00000006670	1616.62	1.95657	0.247393	7.90876	2.59964e-15	1.17043e-12	6	20695688	20699934	-
ENSGALG00000004162	188.925	1.9148	0.235179	8.14188	3.89171e-16	1.97824e-13	18	7798239	7804327	-
ENSGALG00000006490	317.561	1.89484	0.222367	8.52123	1.57863e-17	9.95043e-15	24	2897356	2925022	+
ENSGALG00000046632	148.346	1.89327	0.292223	6.47886	9.2421e-11	1.77606e-08	2	148295237	148301520	+
ENSGALG00000001031	38.7607	1.89309	0.292543	6.47115	9.72577e-11	1.84649e-08	19	769652	792925	-
ENSGALG00000012021	320.64	1.89288	0.263242	7.19065	6.44859e-13	2.03234e-10	5	55140638	55150916	+
ENSGALG00000037625	398.745	1.87464	0.282882	6.62691	3.42786e-11	7.2995e-09	28	367086	488932	+
ENSGALG00000035246	191.728	1.84742	0.242821	7.60817	2.77997e-14	1.15281e-11	10	1484705	1490507	+
ENSGALG00000043909	2252.42	1.82239	0.184526	9.87602	5.28898e-23	5.95313e-20	6	18666887	18670807	+
ENSGALG00000001882	282.421	1.80252	0.219401	8.21565	2.11024e-16	1.18761e-13	21	2563493	2569802	+
ENSGALG00000020316	7399.43	1.79631	0.116565	15.4103	1.39515e-53	2.19848e-49	4	2834588	2850667	-
ENSGALG00000015126	1350.68	1.77829	0.288103	6.17241	6.72579e-10	1.07765e-07	Z	35092120	35350353	-
ENSGALG00000007786	439.17	1.74902	0.221981	7.87912	3.29692e-15	1.44314e-12	20	12254306	12288709	-
ENSGALG00000044449	369.681	1.72996	0.260707	6.63565	3.2308e-11	6.97411e-09	1	77862794	77868711	+
ENSGALG00000043610	1178.47	1.72883	0.292516	5.91022	3.41651e-09	4.60148e-07	KZ626838.1	144668	159138	-
ENSGALG00000043415	459.472	1.72632	0.19141	9.01893	1.89928e-19	1.3604e-16	2	42151938	42170575	+
ENSGALG00000042744	1869.39	1.69094	0.174995	9.66282	4.33744e-22	4.27184e-19	8	3955423	3958244	-
ENSGALG00000011717	4071.67	1.68532	0.207575	8.11907	4.6978e-16	2.31337e-13	1	47862543	47884993	+
ENSGALG00000042116	120.036	1.65861	0.244353	6.78778	1.13869e-11	2.76053e-09	3	72904935	73020779	-
ENSGALG00000013085	255.454	1.6351	0.245125	6.67046	2.55007e-11	5.74057e-09	1	62781910	62930757	+
ENSGALG00000003433	614.025	1.61778	0.242914	6.6599	2.7402e-11	5.99724e-09	11	3459156	3474477	+
ENSGALG00000015347	235.37	1.61388	0.240515	6.7101	1.94492e-11	4.50707e-09	1	86683390	86712815	+
ENSGALG00000016228	58.0591	1.58397	0.264448	5.98972	2.10209e-09	2.95756e-07	1	113301914	113303342	-
ENSGALG00000002643	76.2468	1.56796	0.281753	5.565	2.6215e-08	2.81018e-06	8	4090729	4097363	+
ENSGALG00000012522	366.49	1.56495	0.217242	7.20373	5.85877e-13	1.90631e-10	1	51608163	51618692	+
ENSGALG00000009006	3575.56	1.55692	0.142201	10.9487	6.74019e-28	1.32765e-24	2	21641462	21650943	+
ENSGALG00000006341	109.638	1.54336	0.235964	6.54067	6.12457e-11	1.19149e-08	13	15959332	15976071	-
ENSGALG00000039572	37.9731	1.53734	0.26937	5.70716	1.14876e-08	1.35091e-06	21	178542	188276	-
ENSGALG00000031430	159.236	1.52947	0.268344	5.69966	1.20048e-08	1.38082e-06	8	5495629	5502809	+
ENSGALG00000007358	2866.81	1.52003	0.291686	5.2112	1.87623e-07	1.59814e-05	10	18233024	18241830	-
ENSGALG00000030800	1577.33	1.50818	0.247242	6.10003	1.06049e-09	1.60684e-07	Z	16981246	17014499	+
ENSGALG00000051312	5343.58	1.50795	0.221852	6.79709	1.06756e-11	2.62852e-09	2	148318570	148320313	-
ENSGALG00000013272	637.726	1.50784	0.177451	8.49722	1.94189e-17	1.17694e-14	1	74873839	74925413	+
ENSGALG00000006521	1016.7	1.4988	0.245532	6.10432	1.03241e-09	1.57949e-07	5	13772651	13806760	+
ENSGALG00000033090	729.53	1.49694	0.163565	9.15191	5.59341e-20	4.40705e-17	33	7324159	7351020	+
ENSGALG00000024466	410.315	1.49323	0.291576	5.12125	3.03511e-07	2.36769e-05	11	782459	783685	+
ENSGALG00000041510	424.638	1.48976	0.212024	7.02638	2.11956e-12	6.18518e-10	10	1504414	1521465	+
ENSGALG00000038141	971.293	1.47731	0.147539	10.013	1.33643e-23	1.61996e-20	1	51574102	51584520	-
ENSGALG00000008660	84.7745	1.47101	0.258034	5.70082	1.19233e-08	1.38082e-06	3	15917269	15922608	+
ENSGALG00000008701	3782.16	1.46017	0.196209	7.44195	9.92132e-14	3.6978e-11	3	4475543	4516350	+
ENSGALG00000015013	74.0057	1.46009	0.254784	5.73069	1.0002e-08	1.19403e-06	4	78805626	78808134	+
ENSGALG00000011182	822.104	1.44551	0.184773	7.82317	5.15097e-15	2.19375e-12	3	40917807	40929676	+
ENSGALG00000021238	498.527	1.4273	0.206398	6.9153	4.6688e-12	1.24955e-09	14	2656527	2663612	+
ENSGALG00000002960	33.1966	1.41977	0.283523	5.0076	5.51138e-07	3.74346e-05	8	4627164	4632645	+
ENSGALG00000014060	2056.83	1.41605	0.163451	8.66344	4.57726e-18	3.00535e-15	1	191746048	191761996	+
ENSGALG00000030629	28915.6	1.4117	0.214909	6.56882	5.07149e-11	9.98956e-09	33	5249337	5254464	-
ENSGALG00000016556	365.462	1.41147	0.252206	5.59652	2.18702e-08	2.37676e-06	3	104955255	104962557	-
ENSGALG00000000544	97.9998	1.40302	0.225889	6.2111	5.26152e-10	8.72748e-08	26	1603817	1616373	+
ENSGALG00000034397	842.369	1.3974	0.25662	5.44543	5.16805e-08	5.15431e-06	3	57282900	57314067	-
ENSGALG00000005170	57.9197	1.39532	0.289857	4.81381	1.48078e-06	8.73939e-05	20	7770873	7779087	-
ENSGALG00000030075	612.425	1.39349	0.289743	4.8094	1.51384e-06	8.90116e-05	KZ626838.1	155850	191216	+
ENSGALG00000002015	67.078	1.38161	0.261069	5.29215	1.20884e-07	1.07838e-05	6	3338992	3346509	+
ENSGALG00000041280	97.132	1.35944	0.277245	4.90338	9.42e-07	5.9855e-05	32	549341	554130	+
ENSGALG00000002421	3200.59	1.35566	0.125212	10.827	2.56455e-27	4.49025e-24	6	5107186	5115923	-
ENSGALG00000001181	162.572	1.35186	0.196523	6.87888	6.03247e-12	1.55835e-09	24	1097585	1142577	+
ENSGALG00000007395	17.6193	1.3445	0.292371	4.59859	4.25363e-06	0.000203735	6	23037358	23051416	-
ENSGALG00000040504	2053.88	1.34	0.182427	7.3454	2.05142e-13	7.3469e-11	15	8643117	8659668	+
ENSGALG00000050503	570.511	1.32448	0.200735	6.59815	4.16307e-11	8.63179e-09	21	2550326	2557418	+
ENSGALG00000000667	520.536	1.31912	0.200324	6.58493	4.55086e-11	9.19389e-09	23	1063329	1068649	+
ENSGALG00000033664	2975.5	1.31402	0.196345	6.69242	2.19512e-11	5.01314e-09	1	20276229	20312309	+
ENSGALG00000005554	1466.98	1.30648	0.189011	6.91222	4.77143e-12	1.25314e-09	9	5398452	5403001	-
ENSGALG00000028790	1057.52	1.30644	0.172959	7.55347	4.23802e-14	1.66957e-11	8	16993719	17017021	-
ENSGALG00000003744	117.478	1.3013	0.250124	5.20264	1.96475e-07	1.65565e-05	13	12027892	12054652	+
ENSGALG00000005599	129.178	1.29487	0.239412	5.40855	6.35366e-08	6.25756e-06	6	17613137	17622310	+
ENSGALG00000003196	95.3093	1.29188	0.242462	5.3282	9.91902e-08	9.3038e-06	6	9949853	9959635	-
ENSGALG00000012227	634.344	1.2861	0.181781	7.07499	1.49461e-12	4.52924e-10	4	59785678	59862479	-
ENSGALG00000003179	199.421	1.28115	0.246699	5.19317	2.06746e-07	1.71924e-05	21	4174742	4179124	+
ENSGALG00000017302	284.46	1.27039	0.265844	4.77869	1.76437e-06	0.000100067	1	195701720	195741913	+
ENSGALG00000054059	2259.3	1.269	0.286277	4.43277	9.30283e-06	0.000383754	3	57263442	57285086	-
ENSGALG00000013723	9391.96	1.25738	0.247072	5.08913	3.59711e-07	2.71212e-05	12	3635426	3637460	-
ENSGALG00000000504	147.703	1.25404	0.234587	5.34574	9.0048e-08	8.54805e-06	26	1539942	1544102	-
ENSGALG00000053860	331.985	1.24968	0.267544	4.67092	2.9985e-06	0.000154998	2	15842528	15889404	-
ENSGALG00000006087	78.2132	1.24619	0.285532	4.36445	1.27442e-05	0.000493425	4	3845725	3958957	-
ENSGALG00000003716	120.818	1.24252	0.267955	4.63705	3.53419e-06	0.000174704	Z	11726875	11742913	-
ENSGALG00000009017	1666.76	1.23956	0.188607	6.5722	4.95788e-11	9.8894e-09	2	21667321	21673630	+
ENSGALG00000003034	17.2157	1.2358	0.29198	4.23249	2.31119e-05	0.000774889	21	4105252	4109012	-
ENSGALG00000021171	981.124	1.23078	0.236929	5.19472	2.05027e-07	1.71852e-05	10	12742812	12791419	-
ENSGALG00000008727	193.298	1.22124	0.195678	6.24105	4.34643e-10	7.28629e-08	5	25395586	25420105	+
ENSGALG00000005037	98.0187	1.20642	0.248813	4.84869	1.24279e-06	7.53225e-05	19	7214047	7221657	-
ENSGALG00000026499	89.2461	1.20466	0.237156	5.07961	3.78211e-07	2.82457e-05	21	604214	606588	+
ENSGALG00000024083	776.048	1.20271	0.109784	10.9553	6.26956e-28	1.32765e-24	22	2793539	2795001	+
ENSGALG00000043754	4219.66	1.20061	0.188343	6.37456	1.83488e-10	3.3621e-08	8	6012849	6022834	+
ENSGALG00000006494	570.259	1.19286	0.217694	5.47954	4.26426e-08	4.30744e-06	24	2929795	3036108	-
ENSGALG00000045925	339.587	1.18993	0.232202	5.12455	2.98245e-07	2.33818e-05	1	111668195	111693509	-
ENSGALG00000003789	12.7221	1.18916	0.289737	4.10428	4.05576e-05	0.00120887	17	6438261	6443322	-
ENSGALG00000036743	3371.53	1.18303	0.207443	5.70289	1.17791e-08	1.37493e-06	1	50628617	50645593	-
ENSGALG00000009382	296.592	1.17814	0.282869	4.16496	3.11404e-05	0.000983389	3	17803815	17833090	+
ENSGALG00000039269	8015.02	1.17781	0.227511	5.17696	2.25536e-07	1.82256e-05	18	9489327	9537525	-
ENSGALG00000027036	579.815	1.17725	0.156601	7.51751	5.58303e-14	2.14579e-11	3	61297795	61352281	-
ENSGALG00000042657	25.4234	1.17509	0.288316	4.07569	4.58789e-05	0.00134379	2	2551902	2634749	-
ENSGALG00000052306	86.8093	1.17344	0.292947	4.00564	6.18497e-05	0.00169206	24	6481672	6491202	-
ENSGALG00000010001	319.419	1.16847	0.239355	4.88173	1.05157e-06	6.57567e-05	5	35917399	35941789	-
ENSGALG00000026241	938.807	1.16301	0.161482	7.20213	5.92774e-13	1.90631e-10	28	2984283	2988778	+
ENSGALG00000012907	13.1703	1.15598	0.258106	4.47869	7.51019e-06	0.000322468	2	69055999	69056995	-
ENSGALG00000045875	35584.4	1.1537	0.113628	10.1533	3.20233e-24	4.58749e-21	2	148270496	148274492	+
ENSGALG00000003242	44.9592	1.14993	0.277552	4.14312	3.42611e-05	0.00106487	22	2578575	2581509	-
ENSGALG00000051336	139.777	1.14865	0.254473	4.51384	6.36653e-06	0.000282602	28	3488388	3492779	+
ENSGALG00000048563	1903.97	1.14642	0.199823	5.73717	9.62689e-09	1.15802e-06	Z	12151362	12167569	+
ENSGALG00000001862	461.704	1.13968	0.190189	5.99234	2.06842e-09	2.9364e-07	18	4293768	4305245	+
ENSGALG00000010741	345.926	1.13882	0.249136	4.57109	4.8519e-06	0.000224605	3	35797769	35799577	+
ENSGALG00000032746	8780.61	1.1365	0.211045	5.38511	7.24012e-08	6.9567e-06	2	136526176	136595461	-
ENSGALG00000007646	661.854	1.13087	0.243811	4.63829	3.513e-06	0.000174631	4	11924117	12042777	+
ENSGALG00000032428	701.72	1.1232	0.258993	4.33681	1.44565e-05	0.000548925	11	8389346	8396105	-
ENSGALG00000005077	6479.56	1.12069	0.230453	4.863	1.1562e-06	7.11692e-05	4	2144013	2164240	-
ENSGALG00000047534	242.919	1.12029	0.227987	4.91383	8.93128e-07	5.79173e-05	1	67946667	67956166	+
ENSGALG00000049461	141.949	1.12028	0.258911	4.3269	1.51222e-05	0.000566024	16	2283022	2395890	+
ENSGALG00000054772	93.3685	1.11608	0.286152	3.90032	9.60668e-05	0.00235798	4	83003660	83029662	-
ENSGALG00000003578	126994	1.11328	0.237995	4.67776	2.90031e-06	0.000150835	7	4388773	4439109	-
ENSGALG00000026005	4196.28	1.10835	0.190479	5.81874	5.92933e-09	7.5963e-07	5	40752234	40769122	-
ENSGALG00000052524	19.4222	1.10831	0.292768	3.78562	0.000153328	0.0033745	1	130533401	130556897	+
ENSGALG00000034399	815.588	1.10426	0.179871	6.13921	8.29339e-10	1.28125e-07	33	7183294	7192128	+
ENSGALG00000024428	164.621	1.09988	0.262026	4.19761	2.69745e-05	0.000869251	18	6256026	6262584	-
ENSGALG00000011544	58.2519	1.0998	0.279778	3.93097	8.46023e-05	0.00213169	1	71628881	71641293	+
ENSGALG00000003747	8961.38	1.0997	0.19569	5.61957	1.91431e-08	2.12434e-06	Z	12167207	12182395	+
ENSGALG00000012285	29.0684	1.0981	0.292803	3.75031	0.000176616	0.00377117	1	50999515	51007562	+
ENSGALG00000039628	457.553	1.09788	0.217736	5.04227	4.60051e-07	3.25089e-05	13	9243529	9261669	-
ENSGALG00000045037	64.3787	1.09698	0.245237	4.47316	7.70709e-06	0.000327354	14	2665655	2672249	-
ENSGALG00000028256	122.637	1.09697	0.287018	3.82197	0.000132391	0.00301782	Z	8363697	8366694	-
ENSGALG00000000516	256.642	1.09576	0.214511	5.1082	3.25239e-07	2.51231e-05	11	18778748	18811706	-
ENSGALG00000001605	226.48	1.09244	0.171738	6.36106	2.00369e-10	3.54766e-08	26	3558394	3564832	-
ENSGALG00000043499	459.967	1.09142	0.206261	5.29144	1.21359e-07	1.07838e-05	17	8044470	8059104	-
ENSGALG00000045085	49476.6	1.08806	0.241543	4.50463	6.64894e-06	0.000292348	6	20187815	20191669	+
ENSGALG00000008040	223.726	1.08712	0.239694	4.53543	5.74856e-06	0.000258817	15	11192648	11209492	+
ENSGALG00000024298	793.72	1.08145	0.175912	6.14768	7.86236e-10	1.22668e-07	28	3331412	3336022	-
ENSGALG00000015389	404.58	1.07975	0.241599	4.46918	7.85189e-06	0.000331716	1	89861240	89885047	+
ENSGALG00000038933	1803.66	1.07327	0.190602	5.63099	1.79179e-08	2.01679e-06	3	61282800	61286154	-
ENSGALG00000044866	18.1456	1.07198	0.291986	3.67132	0.000241302	0.00479338	22	2769727	2774258	+
ENSGALG00000014681	531.984	1.07153	0.167158	6.41029	1.45248e-10	2.69272e-08	Z	57335211	57363032	+
ENSGALG00000001779	122.616	1.06875	0.238447	4.48212	7.39041e-06	0.000319861	11	1017150	1034057	-
ENSGALG00000033813	2982.15	1.06374	0.140391	7.57697	3.53717e-14	1.4292e-11	5	52935363	52938063	+
ENSGALG00000001662	1030.41	1.06008	0.178208	5.94853	2.70567e-09	3.70747e-07	13	8418799	8471899	+
ENSGALG00000033941	21.1242	1.05788	0.286817	3.68835	0.000225709	0.00454242	25	452386	460153	-
ENSGALG00000021039	33.1621	1.05393	0.28543	3.69243	0.000222121	0.0044874	6	11554808	11571465	+
ENSGALG00000053105	72.8265	1.05043	0.25917	4.05305	5.05542e-05	0.00144568	21	6596040	6600999	+
ENSGALG00000006575	60.2885	1.04675	0.281017	3.72486	0.000195422	0.00407335	2	9698843	9749846	-
ENSGALG00000006819	67.6007	1.04483	0.29291	3.56705	0.000361017	0.00650162	10	14062977	14334624	-
ENSGALG00000054577	13.5526	1.04373	0.289691	3.6029	0.000314686	0.00587538	28	1470053	1473485	-
ENSGALG00000027905	792.023	1.04138	0.170774	6.09802	1.07393e-09	1.61171e-07	2	5319909	5325537	+
ENSGALG00000001835	42.8786	1.03974	0.291373	3.56842	0.00035914	0.00649581	21	2453660	2465445	-
ENSGALG00000004841	29.6164	1.03501	0.290139	3.56728	0.000360711	0.00650162	5	17305315	17306496	+
ENSGALG00000041192	12037.1	1.03494	0.242462	4.26848	1.9681e-05	0.000683112	7	21044186	21071090	+
ENSGALG00000036847	398.718	1.03441	0.195655	5.28692	1.24391e-07	1.09505e-05	6	5866782	5876999	+
ENSGALG00000004582	26.7569	1.03405	0.291545	3.54679	0.000389962	0.00688132	15	6330277	6334348	-
ENSGALG00000000949	760.78	1.02992	0.244621	4.21027	2.55066e-05	0.000839109	13	2173844	2180352	-
ENSGALG00000037413	41.8436	1.02885	0.28247	3.64234	0.000270171	0.00522261	2	120316699	120326139	-
ENSGALG00000053680	65.2907	1.02434	0.289658	3.53637	0.000405663	0.00708696	1	48078827	48079139	-
ENSGALG00000007651	37565.2	1.02375	0.239749	4.27011	1.9538e-05	0.000681148	7	7912707	7932691	-
ENSGALG00000011668	93.3094	1.02323	0.267777	3.8212	0.000132803	0.00301978	4	50925076	50928369	+
ENSGALG00000046652	709.251	1.02196	0.258908	3.94719	7.90728e-05	0.00202277	8	12425644	12442845	-
ENSGALG00000030571	1036.53	1.01934	0.255797	3.98496	6.74909e-05	0.00179607	1	168025736	168042111	-
ENSGALG00000008193	1373.58	1.0168	0.201108	5.05599	4.28156e-07	3.12356e-05	1	13185662	13457234	-
ENSGALG00000037587	672.302	1.01606	0.220543	4.60709	4.0834e-06	0.000197381	3	57331048	57364433	-
ENSGALG00000027483	645.309	1.01547	0.212505	4.77858	1.76536e-06	0.000100067	Z	57547978	57556623	+
ENSGALG00000001392	1714.74	1.0142	0.249697	4.06172	4.87134e-05	0.00140849	21	2032640	2041878	-
ENSGALG00000004123	111.825	1.01311	0.262342	3.86178	0.000112565	0.00265141	20	5231077	5240973	-
ENSGALG00000035960	974.411	1.01125	0.17246	5.86369	4.52684e-09	5.94449e-07	KZ626838.1	225079	242676	+
ENSGALG00000045362	27.1184	1.00877	0.282343	3.57283	0.000353141	0.00641845	5	1835940	1837180	+
ENSGALG00000008290	81.8994	1.00533	0.291365	3.45043	0.000559703	0.00912078	4	14121933	14142349	-
ENSGALG00000040101	146.666	1.00357	0.288023	3.48435	0.000493338	0.00821478	16	2272153	2410307	+
ENSGALG00000006653	26.2161	1.00251	0.292791	3.42397	0.000617129	0.00980935	13	17414870	17416684	+

## Sheet: Dataset S4
Table S4: Genes significatly downregulated (Padj <0.01 log2FC ≤ -1) in the CSW-1 ILTV inoculated TOCs compared to Mock inoculated TOCs at 24 hours post inoculation.
Gene ID	Base mean	log2(FC)	StdErr	Wald-Stats	Pvalue	Padj	Chromosome	Start	End	Strand
ENSGALG00000040992	96.7574	-2.03858	0.243902	-8.3582	6.36833e-17	3.71675e-14	7	28438644	28440603	+
ENSGALG00000009523	1132.84	-1.4688	0.205805	-7.13686	9.54892e-13	2.95043e-10	1	28882581	29120860	+
ENSGALG00000013782	230.571	-1.3906	0.189918	-7.32212	2.44092e-13	8.54755e-11	2	95468520	95545982	-
ENSGALG00000046691	1912.08	-1.36051	0.16676	-8.15854	3.39109e-16	1.78123e-13	32	315107	320233	+
ENSGALG00000004261	1635.05	-1.33965	0.222773	-6.0135	1.8156e-09	2.62479e-07	10	7520346	7547386	-
ENSGALG00000041791	37.3562	-1.33496	0.280937	-4.75181	2.01601e-06	0.000111468	2	7565006	7718788	+
ENSGALG00000002557	517.917	-1.31382	0.210467	-6.24241	4.30869e-10	7.28629e-08	15	3354436	3473621	-
ENSGALG00000030151	179.007	-1.30854	0.236211	-5.53972	3.02962e-08	3.18272e-06	5	1329072	1496599	-
ENSGALG00000009601	2390.21	-1.29694	0.220663	-5.87746	4.16615e-09	5.51682e-07	1	30463433	30606675	-
ENSGALG00000009603	291.287	-1.29604	0.264018	-4.90891	9.15854e-07	5.86668e-05	1	30651170	30655041	+
ENSGALG00000026736	818.77	-1.29211	0.239798	-5.38831	7.11236e-08	6.91831e-06	12	3834013	3844075	+
ENSGALG00000030128	44.1744	-1.26171	0.27573	-4.57588	4.74218e-06	0.000221743	2	141356442	141375407	-
ENSGALG00000014582	748.012	-1.25003	0.196204	-6.37106	1.87722e-10	3.40014e-08	24	4700046	4856723	-
ENSGALG00000044293	92.2618	-1.22382	0.253519	-4.82731	1.38389e-06	8.32341e-05	9	23634894	23640384	+
ENSGALG00000007226	4897.75	-1.14362	0.218218	-5.24072	1.59951e-07	1.38489e-05	9	13868181	13917246	-
ENSGALG00000041437	48.5722	-1.13096	0.271142	-4.1711	3.0313e-05	0.000963049	4	1105127	1120637	+
ENSGALG00000001130	1839.51	-1.1225	0.209755	-5.35146	8.72456e-08	8.33222e-06	19	1259309	1444843	-
ENSGALG00000016592	436.118	-1.12115	0.234199	-4.78718	1.69139e-06	9.76296e-05	1	124459465	124485720	+
ENSGALG00000016448	75.2105	-1.11862	0.270827	-4.13038	3.62163e-05	0.00111464	3	97009135	97011650	+
ENSGALG00000028284	7763	-1.11754	0.181084	-6.17136	6.77038e-10	1.07765e-07	9	22868800	22874363	-
ENSGALG00000054344	65.0827	-1.07081	0.251401	-4.25935	2.05024e-05	0.00070387	9	23642192	23643498	+
ENSGALG00000036189	4323.19	-1.05247	0.167701	-6.27588	3.47658e-10	6.03413e-08	3	88592497	88638346	+
ENSGALG00000004812	3817.06	-1.05227	0.194349	-5.41433	6.15182e-08	6.09688e-06	8	8332877	8393131	-
ENSGALG00000042103	1244.02	-1.05025	0.11419	-9.19747	3.66482e-20	3.03949e-17	5	21907060	21908044	+
ENSGALG00000002203	480.122	-1.03947	0.154894	-6.71085	1.935e-11	4.50707e-09	13	3919089	4012490	-
ENSGALG00000009241	1099.57	-1.02639	0.236513	-4.3397	1.42678e-05	0.000543072	4	20063167	20067413	-
ENSGALG00000010867	63.1607	-1.02393	0.279676	-3.66113	0.000251106	0.00492156	8	26673216	26674144	-
ENSGALG00000034621	37.3957	-1.01539	0.283291	-3.58428	0.000338015	0.00621521	4	74767884	74948420	+
ENSGALG00000027887	1873.79	-1.01441	0.247469	-4.09914	4.14681e-05	0.00123293	Z	10370854	10387436	-

## Sheet: Dataset S5
Table S5: Genes significatly upregulated (Padj <0.01 log2FC ≥ 1) in the ∆gG ILTV inoculated TOCs compared to Mock inoculated TOCs at 24 hours post inoculation.
Gene ID	Base mean	log2(FC)	StdErr	Wald-Stats	Pvalue	Padj	Chromosome	Start	End	Strand
ENSGALG00000006775	7742.17	2.57943	0.243951	10.5735	3.9534e-26	3.03918e-22	20	10367591	10377566	+
ENSGALG00000039587	146.173	2.46649	0.251578	9.80407	1.08139e-22	5.54213e-19	3	15796599	15900738	+
ENSGALG00000007160	409.137	2.30746	0.26607	8.67238	4.23169e-18	9.2946e-15	4	9504322	9521047	+
ENSGALG00000006670	1616.62	2.30482	0.2473	9.31993	1.16421e-20	3.57996e-17	6	20695688	20699934	-
ENSGALG00000036511	74.3344	2.10543	0.287227	7.33019	2.29825e-13	1.41343e-10	10	1492674	1499114	-
ENSGALG00000007158	724.938	2.02565	0.236567	8.5627	1.10257e-17	2.11899e-14	14	9342201	9344743	+
ENSGALG00000021340	1141.36	1.91817	0.238311	8.04899	8.34806e-16	1.16683e-12	Z	9225474	9236423	-
ENSGALG00000032746	8780.61	1.88864	0.210989	8.95138	3.51068e-19	8.99612e-16	2	136526176	136595461	-
ENSGALG00000003433	614.025	1.88223	0.242687	7.75579	8.77973e-15	9.64202e-12	11	3459156	3474477	+
ENSGALG00000004162	188.925	1.85777	0.234899	7.90881	2.59865e-15	3.0734e-12	18	7798239	7804327	-
ENSGALG00000003179	199.421	1.8083	0.245646	7.36141	1.81982e-13	1.21651e-10	21	4174742	4179124	+
ENSGALG00000001883	424.567	1.80119	0.257282	7.00083	2.54443e-12	1.26195e-09	18	4308785	4315058	+
ENSGALG00000001392	1714.74	1.75716	0.249546	7.04145	1.90244e-12	1.00862e-09	21	2032640	2041878	-
ENSGALG00000016556	365.462	1.73916	0.251843	6.90575	4.99401e-12	2.32675e-09	3	104955255	104962557	-
ENSGALG00000017099	617.379	1.69547	0.224583	7.5494	4.37284e-14	3.36162e-11	1	177647061	177649238	-
ENSGALG00000017302	284.46	1.67847	0.265461	6.32286	2.56772e-10	7.89573e-08	1	195701720	195741913	+
ENSGALG00000028928	1841.62	1.66358	0.286381	5.80898	6.28563e-09	1.03916e-06	11	1034929	1041693	-
ENSGALG00000028520	113897	1.66319	0.214905	7.73921	1.00034e-14	1.02535e-11	3	15683583	15685913	+
ENSGALG00000012021	320.64	1.63508	0.263266	6.21073	5.2738e-10	1.47427e-07	5	55140638	55150916	+
ENSGALG00000030800	1577.33	1.63165	0.247185	6.60093	4.08596e-11	1.69788e-08	Z	16981246	17014499	+
ENSGALG00000014835	946.072	1.6204	0.250227	6.47572	9.43638e-11	3.27406e-08	Z	12908351	12956390	+
ENSGALG00000034756	41.6792	1.61961	0.273629	5.91897	3.23954e-09	6.30481e-07	23	2734268	2742975	+
ENSGALG00000016361	1352.55	1.61372	0.193323	8.34726	6.98652e-17	1.19353e-13	3	91782223	91783324	-
ENSGALG00000043610	1178.47	1.61013	0.292515	5.50444	3.70337e-08	4.70572e-06	KZ626838.1	144668	159138	-
ENSGALG00000008945	764.006	1.59098	0.20736	7.67255	1.68613e-14	1.36443e-11	8	19269325	19285928	-
ENSGALG00000017378	48.3208	1.5857	0.266507	5.94996	2.68205e-09	5.64884e-07	6	23234580	23244586	+
ENSGALG00000024428	164.621	1.58549	0.261178	6.07053	1.27489e-09	3.01562e-07	18	6256026	6262584	-
ENSGALG00000003196	95.3093	1.56779	0.24088	6.50859	7.58609e-11	2.77705e-08	6	9949853	9959635	-
ENSGALG00000002643	76.2468	1.55062	0.281518	5.50806	3.62801e-08	4.65034e-06	8	4090729	4097363	+
ENSGALG00000015015	5996.42	1.54916	0.245399	6.31282	2.73997e-10	8.2602e-08	4	78878820	78881513	-
ENSGALG00000023824	1719.26	1.5182	0.205837	7.37571	1.63473e-13	1.14245e-10	6	19996151	20008824	+
ENSGALG00000008306	4012.8	1.51515	0.29283	5.17414	2.28963e-07	2.0612e-05	1	12915251	12921296	+
ENSGALG00000035950	327.892	1.50373	0.238445	6.30638	2.85633e-10	8.44539e-08	27	5831661	5843100	-
ENSGALG00000040504	2053.88	1.50307	0.182299	8.24505	1.65092e-16	2.53829e-13	15	8643117	8659668	+
ENSGALG00000006575	60.2885	1.49513	0.279928	5.34112	9.23746e-08	1.00018e-05	2	9698843	9749846	-
ENSGALG00000043754	4219.66	1.49176	0.188265	7.92371	2.3053e-15	2.95366e-12	8	6012849	6022834	+
ENSGALG00000004246	106.781	1.4896	0.27423	5.43195	5.5741e-08	6.74817e-06	19	6349840	6361974	-
ENSGALG00000037625	398.745	1.48944	0.282917	5.26458	1.40507e-07	1.37599e-05	28	367086	488932	+
ENSGALG00000036258	174.945	1.48011	0.279804	5.28982	1.22439e-07	1.20673e-05	1	167019706	167023223	+
ENSGALG00000043415	459.472	1.4733	0.191459	7.69513	1.41348e-14	1.2421e-11	2	42151938	42170575	+
ENSGALG00000044851	98.2088	1.47202	0.222246	6.62339	3.51047e-11	1.49926e-08	KZ626836.1	255655	259209	-
ENSGALG00000005170	57.9197	1.46518	0.289658	5.05832	4.22973e-07	3.51525e-05	20	7770873	7779087	-
ENSGALG00000005360	1261.29	1.4459	0.292859	4.9372	7.92537e-07	5.8866e-05	19	8243834	8262292	-
ENSGALG00000024466	410.315	1.4331	0.291582	4.91491	8.88217e-07	6.35178e-05	11	782459	783685	+
ENSGALG00000002987	2305.44	1.41995	0.219987	6.4547	1.08431e-10	3.62418e-08	19	5543841	5551420	+
ENSGALG00000003744	117.478	1.41849	0.24939	5.68786	1.28643e-08	1.92028e-06	13	12027892	12054652	+
ENSGALG00000011740	9870.01	1.41833	0.207549	6.83368	8.2761e-12	3.7425e-09	1	48028648	48034022	+
ENSGALG00000039452	182.013	1.4175	0.249662	5.6777	1.3652e-08	2.01827e-06	1	93831629	93850776	-
ENSGALG00000015126	1350.68	1.41388	0.288109	4.90746	9.22628e-07	6.41873e-05	Z	35092120	35350353	-
ENSGALG00000039628	457.553	1.41202	0.217214	6.5006	7.99989e-11	2.86043e-08	13	9243529	9261669	-
ENSGALG00000008193	1373.58	1.39943	0.200861	6.96716	3.23396e-12	1.55382e-09	1	13185662	13457234	-
ENSGALG00000005503	1750.08	1.38912	0.219158	6.33845	2.32083e-10	7.2822e-08	11	16725795	16738294	+
ENSGALG00000028091	62.0984	1.38772	0.278685	4.97951	6.37439e-07	4.90031e-05	1	40085111	40086326	+
ENSGALG00000014742	81.8437	1.38653	0.281302	4.92898	8.26601e-07	6.08086e-05	Z	19994080	19995570	-
ENSGALG00000004930	183.724	1.38122	0.282311	4.89256	9.95308e-07	6.74135e-05	12	4781953	4783378	+
ENSGALG00000007646	661.854	1.3811	0.243606	5.66939	1.43304e-08	2.09838e-06	4	11924117	12042777	+
ENSGALG00000018557	3053.25	1.37367	0.214454	6.40543	1.49941e-10	4.84562e-08	4	73665482	73667513	-
ENSGALG00000019715	675.753	1.37155	0.244617	5.60692	2.05962e-08	2.85286e-06	27	7329800	7334241	-
ENSGALG00000001882	282.421	1.36593	0.219737	6.2162	5.09328e-10	1.45017e-07	21	2563493	2569802	+
ENSGALG00000000504	147.703	1.36253	0.233827	5.82711	5.63942e-09	9.63402e-07	26	1539942	1544102	-
ENSGALG00000005554	1466.98	1.35802	0.188894	7.18932	6.51164e-13	3.57559e-10	9	5398452	5403001	-
ENSGALG00000015721	3756.07	1.35504	0.286071	4.73673	2.17192e-06	0.000127296	Z	66748439	66871680	-
ENSGALG00000013414	257.018	1.3457	0.252855	5.32202	1.02621e-07	1.07333e-05	4	61062030	61084516	-
ENSGALG00000002667	992.815	1.33851	0.226063	5.92097	3.20049e-09	6.30481e-07	8	4172582	4181579	-
ENSGALG00000028790	1057.52	1.32945	0.172784	7.69429	1.42279e-14	1.2421e-11	8	16993719	17017021	-
ENSGALG00000036743	3371.53	1.32813	0.207388	6.40408	1.51278e-10	4.84562e-08	1	50628617	50645593	-
ENSGALG00000025881	147.115	1.3276	0.244219	5.43612	5.44537e-08	6.64465e-06	1	51541953	51569755	-
ENSGALG00000030712	17411.6	1.32736	0.236892	5.60324	2.10384e-08	2.88809e-06	33	7292613	7310596	+
ENSGALG00000028256	122.637	1.3189	0.286811	4.59848	4.25583e-06	0.000209387	Z	8363697	8366694	-
ENSGALG00000014585	2332.77	1.31825	0.29255	4.50607	6.60388e-06	0.000305757	19	4941784	4942879	+
ENSGALG00000043185	245.582	1.30459	0.272366	4.78982	1.66927e-06	0.000103488	23	355961	372948	-
ENSGALG00000007786	439.17	1.29096	0.22221	5.80965	6.26038e-09	1.03916e-06	20	12254306	12288709	-
ENSGALG00000021395	152.635	1.2817	0.251677	5.09262	3.53145e-07	3.0333e-05	18	7924960	7946282	-
ENSGALG00000009920	4830.44	1.28087	0.2402	5.3325	9.68693e-08	1.03428e-05	5	34450678	34467653	+
ENSGALG00000005628	640.099	1.27968	0.244884	5.22565	1.73548e-07	1.65733e-05	20	8340727	8372146	+
ENSGALG00000001370	103.361	1.27563	0.254464	5.01302	5.35818e-07	4.29073e-05	24	1687767	1698988	-
ENSGALG00000052853	446.832	1.27118	0.251679	5.05079	4.39987e-07	3.5983e-05	KZ626838.1	138446	141716	-
ENSGALG00000006341	109.638	1.27108	0.236131	5.38291	7.32895e-08	8.28548e-06	13	15959332	15976071	-
ENSGALG00000051274	99.3842	1.26768	0.285839	4.43494	9.20991e-06	0.000389017	8	3820105	3828000	+
ENSGALG00000011717	4071.67	1.26581	0.207601	6.09736	1.07836e-09	2.5906e-07	1	47862543	47884993	+
ENSGALG00000003789	12.7221	1.25724	0.290143	4.33318	1.46973e-05	0.000561296	17	6438261	6443322	-
ENSGALG00000031427	28.0398	1.25679	0.29289	4.29098	1.7789e-05	0.000639031	3	36299715	36441865	-
ENSGALG00000016945	1014.7	1.25572	0.249126	5.04049	4.64332e-07	3.7773e-05	1	167041407	167053133	+
ENSGALG00000045925	339.587	1.25371	0.231907	5.40607	6.44224e-08	7.4527e-06	1	111668195	111693509	-
ENSGALG00000002015	67.078	1.25318	0.260802	4.80512	1.54656e-06	9.74525e-05	6	3338992	3346509	+
ENSGALG00000030096	5001.79	1.23683	0.206191	5.99846	1.99193e-09	4.57104e-07	21	5189648	5204441	-
ENSGALG00000004526	46.1103	1.2321	0.292174	4.21699	2.47585e-05	0.000840315	8	7387436	7436311	+
ENSGALG00000004128	119.241	1.23059	0.268002	4.59173	4.39588e-06	0.000214561	4	1346529	1359078	-
ENSGALG00000042744	1869.39	1.22942	0.175094	7.02148	2.19534e-12	1.12511e-09	8	3955423	3958244	-
ENSGALG00000031430	159.236	1.22634	0.268431	4.56854	4.91144e-06	0.000236719	8	5495629	5502809	+
ENSGALG00000046358	447.944	1.22242	0.250843	4.87325	1.09775e-06	7.27494e-05	3	3223812	3229644	+
ENSGALG00000012747	851.041	1.2184	0.186533	6.53183	6.49724e-11	2.62882e-08	2	63027554	63115283	+
ENSGALG00000002564	216.864	1.21547	0.228255	5.32507	1.00913e-07	1.0627e-05	8	4066660	4072187	+
ENSGALG00000009626	22884.5	1.21209	0.22058	5.49501	3.90678e-08	4.88347e-06	5	29833566	29849200	-
ENSGALG00000004969	4017.94	1.20813	0.225604	5.3551	8.5507e-08	9.3905e-06	12	5131076	5237794	-
ENSGALG00000009724	923.691	1.20783	0.225298	5.36104	8.27447e-08	9.15251e-06	5	30776670	30777369	-
ENSGALG00000030629	28915.6	1.20352	0.214909	5.60012	2.14208e-08	2.91455e-06	33	5249337	5254464	-
ENSGALG00000046192	229.859	1.20148	0.270174	4.44706	8.70548e-06	0.000371797	Z	8370304	8373001	-
ENSGALG00000015970	3614.39	1.19995	0.254417	4.71648	2.39966e-06	0.000136143	3	82821168	82887349	+
ENSGALG00000043499	459.967	1.19926	0.205889	5.82478	5.7187e-09	9.66209e-07	17	8044470	8059104	-
ENSGALG00000000568	232.578	1.19567	0.22101	5.41005	6.30076e-08	7.4527e-06	26	429844	474775	+
ENSGALG00000011252	36.9587	1.19565	0.292422	4.08879	4.33631e-05	0.00130471	7	22129020	22132591	+
ENSGALG00000033090	729.53	1.19465	0.163667	7.29925	2.8937e-13	1.71118e-10	33	7324159	7351020	+
ENSGALG00000001031	38.7607	1.19235	0.292712	4.07346	4.63208e-05	0.00136294	19	769652	792925	-
ENSGALG00000004028	196.607	1.18606	0.19143	6.1958	5.799e-10	1.59214e-07	20	5162753	5167745	+
ENSGALG00000027184	881.017	1.1825	0.227295	5.2025	1.96625e-07	1.82115e-05	5	7557382	7566023	+
ENSGALG00000008164	531.751	1.17961	0.239232	4.93081	8.1889e-07	6.05309e-05	10	20114122	20157777	+
ENSGALG00000007358	2866.81	1.17937	0.291687	4.04326	5.27138e-05	0.00149259	10	18233024	18241830	-
ENSGALG00000009458	131.389	1.17905	0.245928	4.79431	1.63232e-06	0.00010202	9	20477303	20626551	-
ENSGALG00000000690	18.6159	1.17765	0.288453	4.08264	4.45265e-05	0.00132931	1	194560364	194594269	+
ENSGALG00000047283	320.131	1.17315	0.246978	4.75003	2.03385e-06	0.000121675	31	4827949	4839801	+
ENSGALG00000003767	272.731	1.17	0.268146	4.36327	1.2813e-05	0.000503836	11	6241052	6411630	-
ENSGALG00000016744	447.843	1.16458	0.233437	4.98882	6.07491e-07	4.71726e-05	1	132566481	132611904	-
ENSGALG00000002544	509.896	1.16398	0.210015	5.54236	2.98414e-08	3.98966e-06	13	3130845	3140064	-
ENSGALG00000008701	3782.16	1.16195	0.196222	5.92162	3.18791e-09	6.30481e-07	3	4475543	4516350	+
ENSGALG00000014845	41.9731	1.15906	0.285868	4.05454	5.02335e-05	0.00143638	Z	13020832	13110955	-
ENSGALG00000007543	104.528	1.15826	0.277656	4.17158	3.02492e-05	0.000981391	20	11158899	11172710	+
ENSGALG00000007045	212.057	1.1581	0.22526	5.1412	2.72992e-07	2.42615e-05	6	22597001	22847758	-
ENSGALG00000032220	1338.2	1.1514	0.187588	6.13792	8.36063e-10	2.10729e-07	19	943340	962273	+
ENSGALG00000005180	2444.44	1.15135	0.236489	4.8685	1.1245e-06	7.38855e-05	8	11693570	11741165	+
ENSGALG00000042289	396.509	1.15099	0.22703	5.0698	3.98234e-07	3.32763e-05	2	44446650	44489221	-
ENSGALG00000027785	54.619	1.15074	0.283267	4.0624	4.85705e-05	0.00140371	Z	9303581	9323467	-
ENSGALG00000036847	398.718	1.15052	0.195148	5.89563	3.73244e-09	6.91401e-07	6	5866782	5876999	+
ENSGALG00000001620	140.514	1.14802	0.231472	4.95963	7.0627e-07	5.34921e-05	17	8579237	8586394	+
ENSGALG00000015075	110.364	1.14457	0.245845	4.65565	3.22962e-06	0.000169602	1	81425203	81452490	-
ENSGALG00000021074	414.883	1.14375	0.260714	4.387	1.14922e-05	0.000469112	8	5107266	5109258	+
ENSGALG00000015013	74.0057	1.14023	0.255106	4.46964	7.83532e-06	0.00034676	4	78805626	78808134	+
ENSGALG00000006229	81.5264	1.13944	0.232243	4.90625	9.28356e-07	6.42488e-05	25	2452488	2458591	-
ENSGALG00000027165	1189.59	1.13903	0.236281	4.82067	1.43076e-06	9.12775e-05	6	9958421	9959631	-
ENSGALG00000054262	26.4268	1.13755	0.291954	3.89633	9.76615e-05	0.00232078	2	48469043	48511407	-
ENSGALG00000015720	39.0267	1.13526	0.292875	3.87625	0.000106078	0.00247113	1	100912367	100941544	+
ENSGALG00000015396	1465.98	1.13316	0.210919	5.37248	7.76609e-08	8.65243e-06	1	89972836	89985759	+
ENSGALG00000010747	715.558	1.13271	0.246194	4.6009	4.20677e-06	0.000208642	5	44669750	44711483	-
ENSGALG00000004111	10.9002	1.13139	0.284746	3.97332	7.08776e-05	0.00185646	4	1453966	1459823	+
ENSGALG00000034986	295.708	1.12698	0.216098	5.21513	1.8369e-07	1.74335e-05	23	5629440	5635866	-
ENSGALG00000037901	8543.45	1.12491	0.212246	5.30001	1.15797e-07	1.17888e-05	3	269053	321343	-
ENSGALG00000003716	120.818	1.12448	0.267823	4.19859	2.68586e-05	0.000895774	Z	11726875	11742913	-
ENSGALG00000033619	54.927	1.12345	0.269578	4.16745	3.08023e-05	0.000994928	1	137725173	137735180	+
ENSGALG00000001177	1020.69	1.12189	0.194555	5.76647	8.09502e-09	1.2831e-06	26	2726910	2737426	-
ENSGALG00000030030	2023.71	1.1196	0.239673	4.67135	2.99222e-06	0.000162563	2	132071593	132172629	-
ENSGALG00000003015	7914.59	1.11858	0.207107	5.401	6.62703e-08	7.54745e-06	19	5554573	5561459	+
ENSGALG00000004841	29.6164	1.11732	0.289744	3.85623	0.000115151	0.00264245	5	17305315	17306496	+
ENSGALG00000019063	572.203	1.11364	0.193431	5.75728	8.54802e-09	1.34108e-06	1	183766299	183772932	+
ENSGALG00000034899	58.2585	1.1118	0.282745	3.93218	8.41774e-05	0.00208075	2	113438290	113768197	+
ENSGALG00000037545	92.6637	1.10937	0.272863	4.06566	4.78968e-05	0.00139208	12	11417141	11482054	-
ENSGALG00000019231	376.04	1.10893	0.257749	4.30238	1.68976e-05	0.000621532	1	84562941	84585088	+
ENSGALG00000002562	1200.33	1.1087	0.204959	5.40939	6.32397e-08	7.4527e-06	13	2689767	2705890	-
ENSGALG00000006087	78.2132	1.10694	0.285466	3.87766	0.000105466	0.00246434	4	3845725	3958957	-
ENSGALG00000009107	4090.47	1.10675	0.240694	4.59815	4.26264e-06	0.000209387	3	7172817	7823576	+
ENSGALG00000010259	39.0478	1.10448	0.278369	3.96767	7.25778e-05	0.00188176	2	24710267	24768511	-
ENSGALG00000006520	139.149	1.09639	0.252997	4.33359	1.46695e-05	0.000561296	14	7970778	8020491	-
ENSGALG00000005426	70.8646	1.09603	0.255047	4.29737	1.72838e-05	0.000628119	Z	31717414	31775790	-
ENSGALG00000046817	545.11	1.09523	0.250506	4.37206	1.2308e-05	0.0004928	8	11602707	11637021	+
ENSGALG00000011244	93.6963	1.09417	0.286453	3.81972	0.000133605	0.00292201	5	49134544	49144769	+
ENSGALG00000042116	120.036	1.09187	0.245203	4.45293	8.47052e-06	0.000365827	3	72904935	73020779	-
ENSGALG00000025946	633.445	1.09085	0.198049	5.50799	3.62953e-08	4.65034e-06	8	22179850	22194222	-
ENSGALG00000046632	148.346	1.0891	0.292296	3.72601	0.000194531	0.0038296	2	148295237	148301520	+
ENSGALG00000014128	540.831	1.08788	0.190944	5.69738	1.21661e-08	1.85202e-06	1	68335335	68348032	-
ENSGALG00000004722	96.3617	1.08419	0.268825	4.03306	5.50553e-05	0.00153905	12	3792113	3806886	+
ENSGALG00000028140	51.7747	1.0838	0.271873	3.98641	6.70797e-05	0.00178002	Z	8134526	8304301	+
ENSGALG00000004322	132.439	1.08324	0.243794	4.44326	8.86063e-06	0.000377374	7	6622422	6635326	+
ENSGALG00000054772	93.3685	1.07308	0.286035	3.75157	0.00017573	0.00355974	4	83003660	83029662	-
ENSGALG00000002960	33.1966	1.07106	0.283839	3.77348	0.000160985	0.00334027	8	4627164	4632645	+
ENSGALG00000006819	67.6007	1.07056	0.292925	3.65474	0.000257439	0.00471205	10	14062977	14334624	-
ENSGALG00000030075	612.425	1.06772	0.289739	3.68512	0.000228599	0.00430198	KZ626838.1	155850	191216	+
ENSGALG00000007409	168.415	1.06741	0.231125	4.61832	3.86852e-06	0.000195939	24	5447290	5451642	-
ENSGALG00000028304	435.3	1.06288	0.245948	4.32156	1.54932e-05	0.000582414	2	19542336	19568271	-
ENSGALG00000006471	146.473	1.06191	0.253738	4.18507	2.85073e-05	0.000940556	9	4734671	4758168	+
ENSGALG00000004662	135.547	1.0609	0.236991	4.47654	7.58618e-06	0.00033808	21	5722668	5738134	-
ENSGALG00000041203	312.944	1.05797	0.242134	4.36934	1.24622e-05	0.00049639	4	79205106	79249597	-
ENSGALG00000016164	239.149	1.05675	0.265052	3.98695	6.69274e-05	0.00178002	1	110622793	110676191	+
ENSGALG00000043672	2727.61	1.05649	0.201018	5.25569	1.47473e-07	1.43506e-05	12	1023266	1074387	+
ENSGALG00000021143	216.202	1.05533	0.253583	4.16168	3.15909e-05	0.00100561	8	4037594	4046218	-
ENSGALG00000006490	317.561	1.05314	0.223215	4.71807	2.38095e-06	0.000135582	24	2897356	2925022	+
ENSGALG00000005331	428.28	1.05306	0.25204	4.17815	2.93896e-05	0.000963465	2	2396096	2402774	-
ENSGALG00000040002	130.155	1.05297	0.219988	4.78648	1.69732e-06	0.000104804	25	2471753	2479000	-
ENSGALG00000011200	7098.98	1.05253	0.235702	4.46553	7.98714e-06	0.000350864	3	41431873	41463697	+
ENSGALG00000051848	31.0466	1.05073	0.292898	3.58736	0.000334037	0.005568	33	3766640	3801104	-
ENSGALG00000047202	20.8841	1.0479	0.29018	3.61119	0.000304795	0.00525951	33	2920706	2953251	+
ENSGALG00000016881	599.824	1.04602	0.223642	4.67723	2.90781e-06	0.000159101	1	146022450	146033636	+
ENSGALG00000010762	29.1837	1.04352	0.292874	3.56302	0.000366607	0.00592078	3	35912416	35927799	+
ENSGALG00000004290	564.346	1.04098	0.242201	4.29801	1.72335e-05	0.000627879	8	6716173	6733176	+
ENSGALG00000021399	1513.87	1.03893	0.172202	6.03319	1.60752e-09	3.7448e-07	18	7902890	7923210	-
ENSGALG00000039772	81.7615	1.03846	0.29004	3.5804	0.000343075	0.00567181	3	35972262	36229904	+
ENSGALG00000027786	1290.8	1.03579	0.107378	9.6462	5.10133e-22	1.96083e-18	18	9837553	9839601	+
ENSGALG00000013085	255.454	1.03469	0.245558	4.2136	2.51332e-05	0.000851153	1	62781910	62930757	+
ENSGALG00000039705	8711.3	1.034	0.221857	4.66066	3.15192e-06	0.000168229	13	14628118	14644387	+
ENSGALG00000054059	2259.3	1.03393	0.286278	3.61164	0.000304271	0.00525637	3	57263442	57285086	-
ENSGALG00000007899	16.5887	1.03385	0.287283	3.5987	0.000319812	0.00539749	9	15755235	15759481	+
ENSGALG00000014668	217.453	1.03324	0.260743	3.96266	7.41181e-05	0.00189988	Z	57735037	57998974	+
ENSGALG00000008747	313.139	1.03213	0.256854	4.01836	5.86052e-05	0.00160045	2	20336330	20435530	+
ENSGALG00000030886	4712.68	1.02956	0.229066	4.49462	6.96927e-06	0.000317019	17	872550	874786	-
ENSGALG00000008890	669.118	1.02835	0.225334	4.56368	5.02636e-06	0.000241501	8	18695736	18954195	+
ENSGALG00000034453	328.848	1.02762	0.252286	4.07325	4.6362e-05	0.00136294	21	2922202	2982448	-
ENSGALG00000007744	100.381	1.02549	0.282303	3.63258	0.000280605	0.00498188	20	11992061	12008045	-
ENSGALG00000033144	56.6627	1.02546	0.280328	3.65808	0.000254108	0.00466219	2	136385090	136405869	+
ENSGALG00000042079	489.967	1.02514	0.23807	4.30605	1.66193e-05	0.000612762	3	37941889	37973181	+
ENSGALG00000012542	187.001	1.02494	0.236914	4.32622	1.51692e-05	0.00057304	1	52034439	52042836	-
ENSGALG00000008365	243.634	1.02364	0.273845	3.73801	0.000185481	0.00369714	5	23877417	23884160	+
ENSGALG00000028560	196.889	1.02305	0.252179	4.05685	4.97389e-05	0.00142832	1	48037611	48043641	+
ENSGALG00000036043	644.102	1.0226	0.191561	5.33825	9.38491e-08	1.00904e-05	15	12495130	12505106	+
ENSGALG00000005688	108.386	1.02253	0.259968	3.93328	8.37931e-05	0.00207459	12	9331541	9335224	-
ENSGALG00000035945	96.2649	1.0218	0.267703	3.81691	0.000135136	0.00293877	11	1196514	1201519	+
ENSGALG00000015568	466.029	1.0207	0.222332	4.59086	4.41416e-06	0.000214771	4	80793976	80825261	+
ENSGALG00000050065	228.556	1.01844	0.256774	3.96629	7.29993e-05	0.0018895	1	170225813	170235083	+
ENSGALG00000021171	981.124	1.01793	0.236928	4.29636	1.73626e-05	0.000628119	10	12742812	12791419	-
ENSGALG00000017046	76715.7	1.0176	0.292968	3.47342	0.000513871	0.00757112	1	173372442	173406135	+
ENSGALG00000009021	74.9755	1.01504	0.29244	3.47093	0.000518668	0.00762383	8	19606486	19673054	-
ENSGALG00000003677	329.434	1.01165	0.212796	4.75409	1.99342e-06	0.000119722	17	6746033	6781803	+
ENSGALG00000016740	15.7805	1.01019	0.263227	3.83772	0.000124184	0.0027955	1	131975542	132105662	+
ENSGALG00000030673	1133.65	1.00893	0.23375	4.3163	1.58669e-05	0.00059212	5	50224768	50242138	+
ENSGALG00000015753	32.2961	1.00819	0.292889	3.44224	0.00057692	0.00817525	Z	67243629	67276948	+
ENSGALG00000037011	274.794	1.00782	0.18559	5.43036	5.62414e-08	6.75556e-06	28	3540873	3544871	-
ENSGALG00000053916	224.543	1.00774	0.260753	3.86473	0.000111212	0.00257513	2	20712044	20753904	-
ENSGALG00000010664	100.588	1.00613	0.280934	3.58138	0.000341785	0.00566266	3	34279394	34717416	-
ENSGALG00000033320	32.6948	1.00577	0.284249	3.53834	0.00040265	0.00633648	19	28898	199245	-
ENSGALG00000002318	1491.29	1.00498	0.204868	4.90551	9.31869e-07	6.42488e-05	Z	73044443	73078736	-
ENSGALG00000033339	16.6991	1.00453	0.292503	3.43425	0.000594204	0.00835854	33	3231988	3234142	-
ENSGALG00000010049	307.977	1.00204	0.235309	4.25841	2.05883e-05	0.000727688	1	35964984	36023189	-

## Sheet: Dataset S6
Table S6: Genes significatly downregulated (Padj <0.01 log2FC ≤ -1) in the ∆gG ILTV inoculated TOCs compared to Mock inoculated TOCs at 24 hours post inoculation.
Gene ID	Base mean	log2(FC)	StdErr	Wald-Stats	Pvalue	Padj	Chromosome	Start	End	Strand
ENSGALG00000046691	1912.08	-1.84815	0.167011	-11.066	1.83345e-28	2.81893e-24	32	315107	320233	+
ENSGALG00000007226	4897.75	-1.67886	0.218275	-7.6915	1.45417e-14	1.2421e-11	9	13868181	13917246	-
ENSGALG00000008490	339.561	-1.41929	0.245699	-5.77651	7.62638e-09	1.23427e-06	12	20107151	20111710	+
ENSGALG00000053565	69.5931	-1.40196	0.29044	-4.82703	1.38582e-06	8.87788e-05	1	13012495	13049469	-
ENSGALG00000024335	59.5175	-1.35494	0.286859	-4.72335	2.3199e-06	0.000133091	18	43336	45028	+
ENSGALG00000004261	1635.05	-1.33397	0.222668	-5.99085	2.08753e-09	4.71996e-07	10	7520346	7547386	-
ENSGALG00000051520	55.0451	-1.328	0.290163	-4.57672	4.72313e-06	0.000228359	19	4404125	4405211	+
ENSGALG00000051041	45.4327	-1.25371	0.28938	-4.3324	1.47493e-05	0.000561312	33	7729328	7735343	-
ENSGALG00000009603	291.287	-1.18573	0.263653	-4.49732	6.8816e-06	0.00031396	1	30651170	30655041	+
ENSGALG00000052183	195.851	-1.14434	0.266333	-4.29666	1.73392e-05	0.000628119	1	86473465	86478479	+
ENSGALG00000051002	31.7068	-1.14404	0.285696	-4.00441	6.21735e-05	0.00167411	11	1475831	1477434	+
ENSGALG00000051727	20.0417	-1.14162	0.291598	-3.91504	9.03893e-05	0.00220593	14	14177991	14181841	+
ENSGALG00000009523	1132.84	-1.13356	0.205328	-5.52073	3.37593e-08	4.43632e-06	1	28882581	29120860	+
ENSGALG00000053773	854.601	-1.10189	0.28591	-3.85397	0.00011622	0.00265858	1	50692383	50695619	-
ENSGALG00000017189	139.491	-1.09465	0.255364	-4.28664	1.81395e-05	0.000650106	1	184057696	184077150	-
ENSGALG00000005806	264.756	-1.09071	0.242041	-4.5063	6.59676e-06	0.000305757	Z	7583294	7612042	-
ENSGALG00000014178	125.045	-1.09038	0.232538	-4.68906	2.74464e-06	0.000152342	1	68564108	68765156	-
ENSGALG00000014713	823.629	-1.08904	0.176869	-6.15733	7.39838e-10	1.91368e-07	Z	16929402	16961191	+
ENSGALG00000030128	44.1744	-1.07849	0.273896	-3.93758	8.23071e-05	0.00204438	2	141356442	141375407	-
ENSGALG00000032052	346.142	-1.07308	0.289347	-3.70863	0.000208388	0.00400873	33	7062645	7064050	+
ENSGALG00000044037	85.8961	-1.06297	0.292311	-3.63641	0.000276459	0.0049292	Z	57677179	57710787	-
ENSGALG00000045747	52.6086	-1.06047	0.285355	-3.71632	0.000202147	0.00392425	28	3320524	3324408	-
ENSGALG00000037713	87.2502	-1.03533	0.207472	-4.9902	6.03156e-07	4.70737e-05	21	2117090	2117738	+
ENSGALG00000027835	893.855	-1.03029	0.197679	-5.21193	1.86888e-07	1.76283e-05	6	12328155	12329964	-
ENSGALG00000010867	63.1607	-1.02934	0.279153	-3.68737	0.000226584	0.00426958	8	26673216	26674144	-
ENSGALG00000009601	2390.21	-1.02643	0.220511	-4.65479	3.24312e-06	0.000169602	1	30463433	30606675	-
ENSGALG00000021314	23.2791	-1.02113	0.288923	-3.53426	0.00040892	0.00640022	14	1241794	1252146	-
ENSGALG00000003176	32.3256	-1.01754	0.286784	-3.54811	0.000388005	0.00618837	6	9874824	9877832	+
ENSGALG00000027654	25.2203	-1.014	0.292955	-3.46128	0.000537619	0.0077685	2	79219934	79229716	-
ENSGALG00000046008	162.845	-1.00084	0.252143	-3.96934	7.20706e-05	0.00187176	3	52320527	52334371	+
